# Supplementary material for: The Influence of Hop Prenylated Chalcones on Mitochondrial Membrane Potential Depolarization and a Response to Oxidative Stress in MCC13 Merkel Cells
Source: Pharmaceuticals (Basel). 2026 Apr 27;19(5):687. doi: 10.3390/ph19050687 (PMC13209938; doi:10.3390/ph19050687)
Supplement: Supplementary file 1 [file pharmaceuticals-19-00687-s001.zip]

Archive with 1 entries (1 files):
- pharmaceuticals-4239396-supplementary.pdf
